# Supplementary material for: Genome-wide association study identifies multiple susceptibility loci for multiple myeloma
Source: Nat Commun. 2016 Jul 1;7:12050. doi: 10.1038/ncomms12050 (PMC4932178; doi:10.1038/ncomms12050)
Supplement: Supplementary Data 1 — eQTL and meQTL analysis. [file ncomms12050-s2.xlsx]

## Sheet: Sheet1
Supplementary Data 1: eQTL and meQTL analysis.
				eQTL MMa			eQTL Bloods		MuTHER		MuTHER		MuTHER		meQTL MM
				MM plasma cells			Whole bloods		LCLs		Adipose		Skin		MM plasma cells
				n=1449			n=5311		n=856		n=856		n=856		n=365
Locus	SNP	Risk allele	Gene	Probeset IDb	P valuec	Directiond	P valuec	Directiond	P valuec	Directiond	P valuec	Directiond	P valuec	Directiond	Probeset IDe	Probeset location	P valuef	Directiond
6p22.3	rs34229995	G	JARID2	3720_at	0.999988		NA		NA		NA		NA		cg24408769	Body	8.81e-05	Increase
			DTNBP1	84062_at	0.821311		NA		NA		NA		NA		cg00012343	Body	0.77336
6q21	rs9372120	G	ATG5	9474_at	0.109341		NA		0.031		0.66		0.65		cg04389950	Body	0.000552125	Increase
			PRDM1	639_at	0.997262		NA		NA		NA		NA		cg19464016	TSS1500	0.133176
			AIM1	202_at	0.983221		NA		NA		NA		NA		cg23413349	TSS1500	0.0386337
			RTN4IP1	84816_at	0.470781		NA		NA		NA		NA		cg01625761	Body	0.0217204
			QRSL1	55278_at	0.831116		NA		0.29		0.5922		0.8		cg22885965	TSS1500	0.36466
			LOC100422737	100422737_at	NA		NA		NA		NA		NA		cg25743026	TSS1500	0.070465
7q36.1	rs7781265	T	SMARCD3	6604_at	NA		NA		0.51		0.84		0.51		cg19786287	TSS200	0.0656922
			CHPF2	54480_at	0.0476507		NA		0.7		0.3		0.26		cg22190833	TSS200	0.107359
			ABCF2	10061_at	0.271054		NA		0.11		0.11		0.22		cg02148324	TSS1500	0.12071
			TMEM176B	28959_at	0.882556		NA		NA		NA		NA		cg07769074	TSS200	0.00840161
			TMEM176A	55365_at	0.853301		NA		0.6934		0.2339		0.2911		cg15388490	3'UTR	0.79342
			AOC1	26_at	0.92527		NA		NA		NA		NA		cg27573031	Body	0.0397
			KCNH2	3757_at	0.853301		NA		0.6818		0.4282		0.1032		cg07769074	TSS200	0.00840161
			CDK5	1020_at	0.952675		NA		NA		NA		NA		cg09732190	Body	0.068263
			SLC4A2	6522_at	0.510278		NA		NA		NA		NA		cg13145017	5'UTR	0.216691
			FASTK	10922_at	0.999988		NA		0.0457		0.1755		0.0628		cg11082959	TSS1500	0.138634
			TMUB1	83590_at	0.981467		NA		0.8845		0.5632		0.1764		cg00367438	TSS200	0.161036
			NUB1	51667_at	0.92527		NA		0.2535		0.875		0.7143		cg19661819	Body	0.0876909
			RHEB	6009_at	0.792791		NA		NA		NA		NA		cg02506984	Body	0.04884
			PRKAG2	51422_at	0.646312		NA		0.1311		0.1562		0.9223		cg18334211	Body	0.0874248
			NOS3	4846_at	NA		NA		0.8507		0.248		0.6558		cg26168651	Body	0.019569
			ABCB8	11194_at	NA		NA		0.4432		0.3928		0.6191		cg09884940	Body	0.044119
			ASIC3	9311_at	NA		NA		NA		NA		NA		cg07698638	1stExon	0.073582
			ATG9B	285973_at	NA		NA		0.1062		0.8595		0.8826		cg27594583	Body	0.076556
			AGAP3	116988_at	NA		NA		0.0295		0.7272		0.8038		cg24125525	Body	0.054605
			ASB10	136371_at	NA		NA		0.8386		0.418		0.3847		cg22812874	3'UTR	0.059656
			WDR86	349136_at	NA		NA		0.4454		0.715		0.1221		cg16482474	TSS1500	0.059404
			CRYGN	155051_at	NA		NA		0.1218		0.0019	Decrease	0.0032	Increase	cg01807619	Body	0.136978
8q24.21	rs1948915	C	CCAT1	NA	NA		NA		NA		NA		NA		cg12616923	Body	0.00112589
9p21.3	rs2811710	G	CDKN2A	1029_at	0.940361		NA		NA		NA		NA		cg03079681	1stExon	0.22003
			MTAP	4507_at	NA		NA		NA		NA		NA		cg13492671	Body	0.402162
			CDKN2B	1030_at	NA		NA		NA		NA		NA		cg08390209	3'UTR	0.125378
			C9orf53	51198_at	NA		NA		NA		NA		NA		NA	NA	NA
			DMRTA1	63951_at	NA		NA		NA		NA		NA		cg05147200	TSS200	0.868987
10p12.1	rs2790457	G	WAC	51322_at	6.5798e-24	Decrease	NA		NA		NA		NA		cg11724873	Body	1.42065e-06	Increase
			BAMBI	25805_at	0.92527		NA		NA		NA		NA		cg13324547	TSS1500	0.0165469
			MPP7	143098_at	NA		NA		NA		NA		NA		cg17215117	TSS1500	0.174961
16q23.1	rs7193541	T	RFWD3	55159_at	0.821311		2.86e-54	Decrease	1.19e-05	Increase	0.26		0.000266	Increase	cg01733217	5'UTR	1.40531e-09	Decrease
			MLKL	197259_at	0.0226209		6.4e-17	Increase	1.65e-07	Increase	0.0268		0.36		cg07846061	5'UTR	0.0725521
			GLG1	2734_at	0.351239		NA		0.17		0.24		0.38		cg00179576	Body	0.035369
			PSMD7	5713_at	0.336227		NA		NA		NA		NA		cg04504001	3'UTR	0.139189
			WDR59	79726_at	0.92527		NA		0.6891		0.6517		0.6717		cg02303647	3'UTR	0.0646876
			ZNRF1	84937_at	0.921593		NA		0.7638		0.052		0.3262		cg05449217	Body	0.078298
			NPIPL2	221992_at	NA		NA		NA		NA		NA		NA	NA	NA
			FA2H	79152_at	NA		NA		0.38		0.1673		0.3755		cg04447128	Body	0.001662
			LDHD	197257_at	NA		NA		0.4437		0.589		0.7667		cg16724332	Body	0.010533
20q13.13	rs6066835	C	PREX1	57580_at	3.84657e-05	Increase	0.00122	Decrease	0.0199		0.37		0.016		cg05897028	Body	0.000112359	Increase
			LINC00494	284749_at	0.550221		NA		NA		NA		NA		cg22849543	Body	0.425394
			ARFGEF2	10564_at	0.92527		NA		0.5584		0.6412		0.1348		cg24145099	TSS200	0.222563
			CSE1L	1434_at	0.999988		NA		0.3307		0.036		0.095		cg20678377	5'UTR	0.279537
			STAU1	6780_at	0.583175		NA		0.1588		0.5524		0.2229		cg24027572	TSS200	0.0883572
			DDX27	55661_at	0.979826		NA		0.918		0.3397		0.5055		cg24910938	TSS200	0.380292
			ZNFX1	57169_at	0.853301		NA		0.9528		0.5148		0.9862		cg21781157	Body	0.788363
a UK (GSE21349); GER (E-MTAB-2299); US (GSE2658, GSE31161).
b Affymetrix U133 2.0 plus array custom chip definition file (CDF v.17) mapping to Entrez genes.
Affymetrix U133 2.0 plus array custom (CDF) (v.17) mapping to Entrez genes (http://brainarray.mhri.med.umich.edu/Brainarray/Database/CustomCDF/) was used as chip definition file (CDF). Microarray probes binding to polymorphic sites were identified using PiP Finder (http://bit.ly/pipfinder) and 16,964 of 313,772 probes were excluded from the CDF using CustomCDF. In addition we discarded 101 probes…
c P value < 0.05 after adjustment for multiple testing emboldened.
d Direction of eQTLs/meQTLs with respective to risk allele shown for putative associations.
e Illumina 450K methylation array
f P value < 4.0x10-5 after adjustment for multiple testing emboldened.
NA = Not available
Supplementary Data 1: eQTL and meQTL analysis. eQTL analysis in LCLs and other tissues for all genes in the 1 MB region spanning the associated SNPs using the MuTHER and eQTL blood browser online resources40-41. The relationship between SNP genotype and gene expression was assessed in CD-138 selected MM plasma cells using Affymetrix Human Genome U133 2.0 Plus Array data from 183 MRC Myeloma IX tr…
