# Supplementary material for: Genome-wide association study identifies multiple susceptibility loci for multiple myeloma
Source: Nat Commun. 2016 Jul 1;7:12050. doi: 10.1038/ncomms12050 (PMC4932178; doi:10.1038/ncomms12050)
Supplement: Supplementary Data 2 — Epigenetic annotation of genome-wide significant SNPs. [file ncomms12050-s3.xlsx]

## Sheet: Sheet1
Supplementary Data 2: Epigenetic annotation of genome-wide significant SNPs.
Query SNP: rs34229995 and variants with r2 >= 0.8
pos (hg19)	LD	LD	variant	Ref	Alt	AFR	AMR	ASN	EUR	GERP	Promoter	Enhancer	DNAse HS	Proteins	Motifs	GENCODE	dbSNP	RegulomeDB score	CADD	Superenhancer GM12878	Fantom5
	(r²)	(D')				freq	freq	freq	freq	cons	histone marks	histone marks		bound	changed	genes	func annot				enhancer
chr6:15156183	0.85	1	rs13215638	G	T	0.06	0.02	0	0.04						4 altered motifs	6.2kb 5' of AL050335.1		5	0.606		Enhancer
chr6:15156264	0.85	1	rs13216625	C	T	0.03	0.02	0	0.04						Irx,Myc,SIX5	6.2kb 5' of AL050335.1		5	2.851
chr6:15156519	0.85	1	rs67845400	A	T	0.03	0.02	0	0.04					CEBPB	CTCF,Irf	6.5kb 5' of AL050335.1		5	1.029
chr6:15157684	0.85	1	rs13206695	A	G	0.01	0.01	0	0.04						EWSR1-FLI1,SP1,VDR	7.7kb 5' of AL050335.1		5	0.734
chr6:15158032	0.85	1	rs9383028	G	A	0.01	0.01	0.01	0.04						Nanog,SETDB1,Znf143	8kb 5' of AL050335.1		No Data	1.408
chr6:15159218	0.85	1	rs9476760	T	C	0.06	0.02	0	0.04			BLD			Crx	9.2kb 5' of AL050335.1		5	1.677
chr6:15159304	0.85	1	rs9476761	C	T	0.06	0.02	0	0.04			BLD				9.3kb 5' of AL050335.1		No Data	1.996
chr6:15161738	0.85	1	rs35659244	C	T	0	0.01	0	0.04	0.38		8 organs	BLD		Rad21,YY1	12kb 5' of AL050335.1		3a	20
chr6:15170268	0.92	1	rs7740407	G	A	0.02	0.02	0	0.03			ESC, ESDR, IPSC	IPSC		BDP1,ERalpha-a	20kb 5' of AL050335.1		5	0.861
chr6:15175879	0.92	1	rs35124508	GGT	G	0	0.01	0	0.03						5 altered motifs	26kb 5' of AL050335.1		6	No Data
chr6:15178904	0.92	1	rs71551025	G	A	0	0.01	0	0.03						Nkx2,Pou1f1	26kb 5' of AL050335.2		No Data	3.425
chr6:15182414	0.89	1	rs9476780	A	G	0.01	0.01	0	0.04						TAL1,Tgif1	26kb 5' of AL050335.3		5	0.449
chr6:15184625	0.92	1	rs71551028	A	G	0	0.01	0	0.03			IPSC, BLD, THYM	BLD	NFKB	GATA,HNF1,TCF12	26kb 5' of AL050335.4		4	6.016
chr6:15185489	0.92	1	rs71533639	T	A	0.01	0.01	0	0.03						ERalpha-a,HNF4	26kb 5' of AL050335.5		4	1.336
chr6:15185861	0.92	1	rs71533640	C	G	0.01	0.01	0	0.03						AP-2,EBF,STAT	26kb 5' of AL050335.6		No Data	0.404
chr6:15186387	0.92	1	rs9476782	A	C	0.01	0.01	0	0.03						7 altered motifs	26kb 5' of AL050335.7		6	1.654
chr6:15186522	0.92	1	rs9476783	T	C	0.01	0.02	0	0.03						CHOP::CEBPalpha,Pitx2	26kb 5' of AL050335.8		6	4.247
chr6:15187166	0.92	1	rs9476784	A	C	0.01	0.01	0	0.03						6 altered motifs	26kb 5' of AL050335.9		No Data	0.934
chr6:15187387	0.92	1	rs34470245	T	C,G	0	0.01	0	0.03							26kb 5' of AL050335.10		6	0.611
chr6:15187726	0.92	1	rs13191127	C	G	0.02	0.01	0	0.03						Rad21	26kb 5' of AL050335.11		No Data	1.268
chr6:15187845	0.92	1	rs13209721	A	T	0.01	0.01	0	0.03							26kb 5' of AL050335.12		No Data	1.869
chr6:15191342	0.92	1	rs9476785	A	G	0.03	0.02	0	0.03						ATF3,ERalpha-a	26kb 5' of AL050335.13		No Data	0.567
chr6:15191429	0.92	1	rs9476786	A	T	0.01	0.01	0	0.03						Pax-5	26kb 5' of AL050335.14		No Data	2.474
chr6:15191496	0.89	1	rs9476787	T	C	0.01	0.01	0	0.04						BDP1,GCNF,Nr2f2	26kb 5' of AL050335.15		6	2.612
chr6:15192054	0.92	1	rs147910003	T	C	0.01	0.01	0	0.03							26kb 5' of AL050335.16		5	0.801
chr6:15192375	0.92	1	rs9476788	G	A	0.01	0.01	0	0.03							26kb 5' of AL050335.17		No Data	0.846
chr6:15192509	0.92	1	rs9464761	G	T	0.02	0.01	0	0.03						21 altered motifs	26kb 5' of AL050335.18		6	0.066
chr6:15192863	0.92	1	rs9464762	G	A	0.01	0.01	0	0.03						PLZF,TATA	26kb 5' of AL050335.19		5	1.411
chr6:15193663	0.84	0.91		C	A	0.01	0.01	0	0.03			BLD			15 altered motifs	26kb 5' of AL050335.20		6	1.715
chr6:15193747	0.92	1	rs34390534	A	G	0.03	0.01	0	0.03			BLD			4 altered motifs	26kb 5' of AL050335.21		6	2.103
chr6:15195132	0.92	1	rs34816087	C	T	0	0.01	0	0.03		BLD	BLD			Hand1	26kb 5' of AL050335.22		5	0.504
chr6:15195265	0.92	1	rs34934295	A	C	0.02	0.01	0	0.03		BLD	BLD			Ik-2,NF-kappaB	26kb 5' of AL050335.23		5	1.508
chr6:15196809	0.92	1	rs9476791	C	T	0.01	0.01	0	0.03						4 altered motifs	26kb 5' of AL050335.24		6	0.469
chr6:15196810	0.92	1	rs9476792	A	G	0.01	0.01	0	0.03						5 altered motifs	26kb 5' of AL050335.25		6	0.65
chr6:15197033	0.92	1	rs13210250	C	T	0	0.01	0	0.03						BDP1,GR,Maf	26kb 5' of AL050335.26		No Data	0.805
chr6:15197393	0.92	1	rs34407566	G	A	0.01	0.01	0	0.03							26kb 5' of AL050335.27		No Data	1.035
chr6:15197467	0.92	1	rs71551030	G	A	0.01	0.01	0	0.03			SKIN			EWSR1-FLI1,RXRA	26kb 5' of AL050335.28		No Data	0.748
chr6:15198094	0.92	1	rs9476793	A	T	0.01	0.01	0	0.03					YY1	DMRT5	26kb 5' of AL050335.29		5	2.634
chr6:15198142	0.92	1	rs9476794	G	A	0.01	0.01	0	0.03					YY1	GATA,LBP-9,TAL1	26kb 5' of AL050335.30		5	1.648
chr6:15198956	0.92	1	rs9476795	G	A	0.01	0.01	0	0.03						NRSF	26kb 5' of AL050335.31		No Data	0.817
chr6:15199046	0.92	1	rs9464765	C	T	0.01	0.01	0	0.03						14 altered motifs	26kb 5' of AL050335.32		6	0.251
chr6:15200357	0.92	1	rs9476797	T	C	0.03	0.01	0	0.03			4 organs	BRST,SKIN,BRST		HNF1,Msx-1,Ncx	26kb 5' of AL050335.33		5	6.601
chr6:15200620	0.92	1	rs9476798	G	A	0.03	0.01	0	0.03			BRST, SKIN	BRST,SKIN,BRST		6 altered motifs	26kb 5' of AL050335.34		5	13.17
chr6:15202056	0.92	1	rs13209122	C	G	0.03	0.01	0	0.03			ESC, ESDR			14 altered motifs	26kb 5' of AL050335.35		2b	0.038
chr6:15203168	0.85	1	rs13213534	C	T	0.02	0.02	0	0.04				BRN		GATA,Maf	26kb 5' of AL050335.36		5	1.476
chr6:15203930	0.92	1	rs13216551	G	T	0	0.01	0	0.03						HNF4,VDR	26kb 5' of AL050335.37		No Data	9.11
chr6:15204080	0.92	1	rs13206138	T	C	0	0.01	0	0.03						8 altered motifs	26kb 5' of AL050335.38		No Data	4.082
chr6:15204855	0.84	0.91	rs34048058	C	A	0.02	0.01	0	0.03						7 altered motifs	26kb 5' of AL050335.39		5	2.011
chr6:15204870	0.84	0.91	rs34790337	A	G	0.02	0.01	0	0.03						4 altered motifs	26kb 5' of AL050335.40		5	1.755
chr6:15205208	0.84	0.91	rs13210652	T	A	0.02	0.01	0	0.03			ESC, IPSC	IPSC		4 altered motifs	26kb 5' of AL050335.41		5	0.659
chr6:15206716	0.92	1	rs35981238	A	T	0.02	0.01	0	0.03			11 organs	16 organs		4 altered motifs	26kb 5' of AL050335.42		5	8.545
chr6:15207751	0.92	1	rs13219748	A	G	0.02	0.01	0	0.03			6 organs				26kb 5' of AL050335.43		No Data	1.38
chr6:15207851	0.92	1	rs71533642	T	G	0	0.01	0	0.03			4 organs			BDP1,LUN-1	26kb 5' of AL050335.44		6	0.944
chr6:15208444	0.92	1	rs71551032	T	G	0.02	0.01	0	0.03	3.65	IPSC	11 organs	16 organs		Pou1f1	26kb 5' of AL050335.45		4	13.03
chr6:15209073	0.92	1	rs71551033	C	T	0	0.01	0	0.03			6 organs	5 organs	CJUN	10 altered motifs	26kb 5' of AL050335.46		2b	6.509
chr6:15209086	0.92	1	rs71551034	T	C	0	0.01	0	0.03			6 organs	7 organs	CJUN	AP-2rep	26kb 5' of AL050335.47		4	4.349
chr6:15209247	0.92	1	rs74590912	C	A	0.02	0.01	0	0.03			4 organs	4 organs	CJUN	CEBPG,Mef2	26kb 5' of AL050335.48		4	2.885
chr6:15209825	0.92	1	rs141746562	G	C	0	0.01	0	0.03			ESC, IPSC				26kb 5' of AL050335.49		No Data	0.749
chr6:15209987	0.89	1	rs71551035	G	C	0.01	0.01	0	0.04			ESC, IPSC			GR	26kb 5' of AL050335.50		No Data	0.461
chr6:15211565	0.92	1	rs138090503	T	C	0	0.01	0	0.03			ESC, ESDR, BLD	BLD	17 bound proteins		26kb 5' of AL050335.51		4	1.715
chr6:15211804	0.92	1	rs77270088	G	A	0	0.01	0	0.03			ESC, BLD	BLD	MXI1,POL2,POL2B	6 altered motifs	26kb 5' of AL050335.52		4	2.065
chr6:15212062	0.92	1	rs34677259	T	C	0.02	0.01	0	0.03			BLD			Cdx2,RFX5	26kb 5' of AL050335.53		4	1.925
chr6:15212236	0.92	1	rs35378362	G	A	0.02	0.01	0	0.03						5 altered motifs	26kb 5' of AL050335.54		6	0.694
chr6:15212702	0.89	1	rs148811859	C	T	0.01	0.01	0.01	0.04						7 altered motifs	26kb 5' of AL050335.55		6	5.68
chr6:15213440	0.92	1	rs141165349	C	T	0.02	0.01	0	0.03			LIV			LUN-1,Pitx2	26kb 5' of AL050335.56		6	1.501
chr6:15213589	0.92	1	rs114138200	C	T	0.02	0.01	0	0.03			LIV			20 altered motifs	26kb 5' of AL050335.57		6	1.552
chr6:15213759	0.85	1	rs35660009	T	C	0.01	0.01	0	0.04			LIV			6 altered motifs	26kb 5' of AL050335.58		No Data	0.864
chr6:15217575	0.92	1	rs34816488	C	T	0	0.01	0	0.03						13 altered motifs	26kb 5' of AL050335.59		6	0.108
chr6:15223941	1	1	rs71551040	T	A	0	0.01	0	0.03		BLD	4 organs	BLD		10 altered motifs	26kb 5' of AL050335.60		6	4.774
chr6:15224991	1	1	rs71551041	T	C	0	0.01	0	0.03							26kb 5' of AL050335.61		No Data	3.903
chr6:15225448	0.92	1	rs141665685	C	T	0	0.02	0	0.03						5 altered motifs	26kb 5' of AL050335.62		6	1.337
chr6:15229574	1	1	rs139637361	A	G	0	0.01	0	0.03						10 altered motifs	26kb 5' of AL050335.63		6	1.371
chr6:15230298	0.96	1	rs34144528	T	C	0	0.01	0	0.03						14 altered motifs	26kb 5' of AL050335.64		5	10.67
chr6:15236158	1	1	rs34853485	GT	G	0	0.01	0	0.03				ESC		12 altered motifs	26kb 5' of AL050335.65		No Data	No Data
chr6:15240441	1	1	rs13198600	A	G	0	0.01	0	0.03	4.89		8 organs	8 organs		4 altered motifs	26kb 5' of AL050335.66		5	11.57
chr6:15244018	1	1	rs34229995	C	G	0	0.01	0	0.03		ESC, IPSC, BLD	10 organs			5 altered motifs	26kb 5' of AL050335.67		5	2.813
chr6:15244170	1	1	rs201683267	CTTTT	C	0	0.01	0	0.03		ESC, IPSC, BLD	10 organs	OVRY,BLD		Hoxa10,Irf,Mef2	26kb 5' of AL050335.68		5	No Data
chr6:15254767	1	1	rs35147300	C	T	0	0.01	0	0.03		IPSC, BLD	18 organs	13 organs	MEF2A,PU1	5 altered motifs	26kb 5' of AL050335.69	intronic	3a	1.543
chr6:15255694	1	1	rs34488826	G	C	0.01	0.02	0	0.03		IPSC, BLD	11 organs	ESC,ESC,BLD		PRDM1	26kb 5' of AL050335.70	intronic	4	4.103
chr6:15256320	0.96	1	rs71551042	G	C	0	0.01	0	0.03	3.34	5 organs	20 organs	9 organs	ZNF143,NFKB,POL2B	CEBPG,Nkx3,Pbx-1	26kb 5' of AL050335.71	intronic	3a	12.32
chr6:15260169	0.96	1	rs72098212	AGTT	A	0	0.02	0	0.03		STRM	15 organs	12 organs		FXR,Hbp1	26kb 5' of AL050335.72	intronic	5	No Data
chr6:15269509	0.96	1	rs71551043	G	T	0.01	0.02	0	0.03		5 organs	21 organs	5 organs		15 altered motifs	26kb 5' of AL050335.73	intronic	5	2.774
chr6:15273285	0.96	1	rs144184252	A	G	0	0.02	0	0.03			ESC, IPSC, BLD			Ik-2,KAP1	26kb 5' of AL050335.74	intronic	No Data	6.096
chr6:15273533	0.96	1	rs115907768	G	T	0	0.02	0	0.03		IPSC	ESC, BLD			Gm397,Zfp410	26kb 5' of AL050335.75	intronic	6	3.322
chr6:15273801	0.96	1	rs147761853	G	A	0	0.02	0	0.03			ESC, IPSC, BLD			4 altered motifs	26kb 5' of AL050335.76	intronic	6	1.417
chr6:15275792	0.96	1	rs71551045	A	G	0	0.02	0	0.03		BLD	16 organs			Pax-5	26kb 5' of AL050335.77	intronic	No Data	0.003
chr6:15279157	0.96	1	rs34340185	G	A	0	0.02	0	0.03			8 organs			4 altered motifs	26kb 5' of AL050335.78	intronic	3a	9.996
chr6:15279858	0.96	1	rs71551046	C	T	0	0.02	0	0.03		BLD, LNG, LIV	16 organs	GI,BLD		STAT	26kb 5' of AL050335.79	intronic	5	16.91
chr6:15282334	0.96	1	rs13197919	C	T	0	0.02	0	0.03		IPSC	17 organs	IPSC,BLD		CEBPA,Pax-2	26kb 5' of AL050335.80	intronic	4	1.598
Query SNP: rs9372120 and variants with r2 >= 0.8
pos (hg19)	LD	LD	variant	Ref	Alt	AFR	AMR	ASN	EUR	GERP	Promoter	Enhancer	DNAse HS	Proteins	Motifs	GENCODE	dbSNP	RegulomeDB score	CADD	Superenhancer GM12878	Fantom5
	(r²)	(D')				freq	freq	freq	freq	cons	histone marks	histone marks		bound	changed	genes	func annot				enhancer
chr6:106629690	0.93	0.97	rs34599047	T	C	0.05	0.1	0.02	0.19		BLD	12 organs	10 organs		AIRE,AP-1,GATA	2.7kb 3' of ATG5		5	4.599	Enhancer	Enhancer
chr6:106629696	0.93	0.97	rs34582442	A	G	0.05	0.1	0.02	0.19		BLD	12 organs	10 organs		AP-1,GATA,RFX5	2.7kb 3' of ATG5		5	3.312
chr6:106631780	0.93	0.97	rs1322178	C	T	0.05	0.1	0.02	0.19			BLD, SKIN			TATA	570bp 3' of ATG5		No Data	1.529
chr6:106636902	0.96	0.98	rs9386514	T	C	0.05	0.1	0.02	0.19			4 organs			Nanog,Rad21,Sin3Ak-20	ATG5	intronic	No Data	3.16
chr6:106644720	0.94	0.98	rs62422862	C	T	0.05	0.1	0.02	0.19			BRST, BLD			RREB-1	ATG5	intronic	No Data	2.11
chr6:106648758	0.88	0.95	rs34936565	T	TAC	0.12	0.11	0.27	0.2			6 organs	SKIN		Foxp1,RREB-1	ATG5	intronic	No Data	No Data
chr6:106650822	0.94	0.98	rs9398073	G	C	0.05	0.1	0.02	0.19						4 altered motifs	ATG5	intronic	No Data	0.705
chr6:106655418	0.9	0.96	rs9399978	A	G	0.08	0.1	0.02	0.19			BLD			10 altered motifs	ATG5	intronic	6	0.59
chr6:106655617	0.96	0.98	rs9373839	T	C	0.05	0.1	0.02	0.19							ATG5	intronic	No Data	2.414
chr6:106667535	1	1	rs9372120	T	G	0.05	0.1	0.02	0.19			HRT	HRT			ATG5	intronic	No Data	3.267
chr6:106667994	0.99	1	rs2299864	C	T	0.05	0.1	0.02	0.19			HRT, BLD			6 altered motifs	ATG5	intronic	No Data	0.071
chr6:106674631	0.99	1	rs9386516	A	G	0.05	0.1	0.02	0.19			5 organs			5 altered motifs	ATG5	intronic	5	2.387
chr6:106676470	0.94	1	rs62422878	C	T	0.05	0.1	0.02	0.18						YY1	ATG5	intronic	6	1.751
chr6:106681990	0.99	1	rs77791277	G	A	0.05	0.1	0.02	0.19						8 altered motifs	ATG5	intronic	6	1.032
chr6:106685195	0.98	0.99	rs3827644	G	C	0.05	0.1	0.02	0.19						5 altered motifs	ATG5	intronic	No Data	1.126
chr6:106686427	0.99	1	rs3804329	A	G	0.05	0.1	0.02	0.19			HRT			VDR	ATG5	intronic	No Data	1.883
chr6:106698052	0.97	0.99	rs34843857	AT	A	0.04	0.1	0.02	0.19			BLD			Mef2	ATG5	intronic	No Data	No Data
chr6:106702777	0.97	0.99	rs62422881	T	C	0.05	0.1	0.02	0.19			10 organs	12 organs	CEBPB,P300	10 altered motifs	ATG5	intronic	2a	1.64
chr6:106708961	0.96	0.98	rs9398075	G	A	0.05	0.1	0.02	0.19			7 organs			Evi-1	ATG5	intronic	5	4.037
chr6:106719059	0.96	0.98	rs11752888	G	A	0.05	0.1	0.02	0.19			BLD, BRN	BLD			ATG5	intronic	5	2.879
chr6:106722166	0.95	0.98	rs10484577	A	C	0.05	0.1	0.02	0.19	-2.3					7 altered motifs	ATG5	intronic	6	0.135
chr6:106722206	0.95	0.98	rs62422886	A	G	0.05	0.1	0.02	0.19	1.11		BLD, MUS			4 altered motifs	ATG5	intronic	5	9.176
chr6:106727215	0.96	0.98	rs3804333	C	T	0.05	0.1	0.02	0.19			7 organs	12 organs	P300	5 altered motifs	ATG5	intronic	2b	6.242
chr6:106732147	0.96	0.98	rs9373842	T	G	0.05	0.1	0.02	0.19						YY1	ATG5	intronic	No Data	9.924
chr6:106734089	0.96	0.98	rs9372121	A	G	0.05	0.1	0.02	0.19			4 organs				ATG5	intronic	No Data	4.513
chr6:106742931	0.82	0.93	rs57374154	AT	A	0.13	0.12	0.02	0.2						13 altered motifs	ATG5	intronic	6	No Data
chr6:106754429	0.91	0.98	rs9373843	A	G	0.02	0.09	0.02	0.18			SKIN			FAC1,Sox	ATG5	intronic	6	8.835
chr6:106755595	0.91	0.98	rs9398078	G	C	0.05	0.1	0.03	0.18						Mef2,Zfp187	ATG5	intronic	6	10.56
chr6:106755918	0.89	0.96	rs66469051	GAAT	G	0.05	0.1	0.02	0.18						7 altered motifs	ATG5	intronic	6	No Data
chr6:106778384	0.85	0.95	rs9373846	A	G	0.14	0.12	0.02	0.18							4.7kb 5' of ATG5		No Data	4.262
chr6:106787169	0.81	0.94	rs7763652	C	T	0.16	0.14	0.02	0.18			7 organs	BLD,BLD,SKIN	CTCF	EWSR1-FLI1,p53	14kb 5' of ATG5		5	3.467
Query SNP: rs7781265 and variants with r2 >= 0.8
pos (hg19)	LD	LD	variant	Ref	Alt	AFR	AMR	ASN	EUR	GERP	Promoter	Enhancer	DNAse HS	Proteins	Motifs	GENCODE	dbSNP	RegulomeDB score	CADD	Superenhancer GM12878	Fantom5
	(r²)	(D')				freq	freq	freq	freq	cons	histone marks	histone marks		bound	changed	genes	func annot				enhancer
chr7:150906453	0.85	0.94	rs73169642	T	C	0.05	0.09	0	0.1			ESDR, BLD	OVRY		NF-kappaB	ABCF2	intronic	3a	4.95		Enhancer
chr7:150908508	0.87	0.95	rs73169649	T	C	0.05	0.09	0	0.1				IPSC,KID,BLD	CTCF,RAD21	CACD,Klf4,Klf7	ABCF2	intronic	4	0.863
chr7:150908757	0.87	0.95	rs73169650	C	A	0.05	0.09	0	0.1				BLD	MAFF,MAFK,POL2	7 altered motifs	ABCF2	intronic	2b	6.48
chr7:150908886	0.87	0.95	rs73169651	C	A	0.05	0.09	0	0.1				IPSC	POL2	4 altered motifs	ABCF2	intronic	4	0.048
chr7:150909049	0.87	0.95	rs73169652	A	G	0.05	0.09	0	0.1				ESC,BLD		Nkx2	ABCF2	intronic	5	7.779
chr7:150909716	0.84	0.95	rs73169654	G	A	0.05	0.09	0	0.1			ESDR, PLCNT			4 altered motifs	ABCF2	3'-UTR	5	1.398
chr7:150913745	0.83	0.97	rs111684288	G	A	0.05	0.09	0	0.1						RREB-1	ABCF2	intronic	No Data	0.582
chr7:150915071	0.83	0.97	rs1122979	G	A	0.05	0.09	0	0.1						ERalpha-a,Esr2,GLI	ABCF2	intronic	5	4.556
chr7:150915948	0.83	0.97	rs7782699	C	T	0.05	0.09	0	0.1	-0.99					LRH1,ZBTB33	ABCF2	synonymous	5	10.5
chr7:150917891	0.83	0.97	rs143819005	T	C	0.05	0.09	0	0.1						GR,TATA,YY1	ABCF2	intronic	6	0.243
chr7:150919829	0.83	0.97	rs7812088	G	A	0.05	0.09	0	0.1							ABCF2	intronic	No Data	8.942
chr7:150922306	0.88	0.97	rs73169662	T	C	0.01	0.08	0	0.1			6 organs				ABCF2	intronic	5	12.13
chr7:150926254	0.91	0.97	rs113810201	A	G	0.02	0.08	0	0.1						5 altered motifs	1.9kb 5' of ABCF2		No Data	1.245
chr7:150930363	0.93	0.98	rs73169668	C	T	0.05	0.09	0	0.1		24 organs	IPSC, BLD, SKIN	51 organs	15 bound proteins	Mrg1::Hoxa9	CHPF2	5'-UTR	4	7.593
chr7:150931805	0.95	0.98	rs111632177	G	A	0.02	0.08	0	0.09			12 organs			5 altered motifs	CHPF2	intronic	5	0.963
chr7:150933044	0.95	0.98	rs10233479	C	T	0.06	0.09	0	0.09						NF-AT1	CHPF2	intronic	No Data	7.399
chr7:150942349	0.83	0.98	rs113745074	T	C	0.05	0.09	0	0.11		16 organs	19 organs	9 organs			SMARCD3	intronic	4	0.013
chr7:150944302	0.95	0.98	rs78740585	G	A	0.01	0.08	0	0.09		15 organs	14 organs	20 organs	MAX,USF1	8 altered motifs	SMARCD3	intronic	4	7.967
chr7:150947689	0.95	0.98	rs73169671	C	A	0.02	0.08	0	0.09	2.98	7 organs	21 organs	5 organs		10 altered motifs	RP5-1070G24.2	intronic	5	12.8
chr7:150948078	0.95	0.98	rs73169672	A	T	0.02	0.08	0	0.09		10 organs	20 organs	4 organs		6 altered motifs	RP5-1070G24.2	intronic	4	4.54
chr7:150949408	0.93	1	rs73169674	G	A	0.07	0.08	0	0.1		22 organs	11 organs	32 organs		Ik-1,ZBRK1	RP5-1070G24.2	intronic	4	11.11
chr7:150950940	1	1	rs7781265	G	A	0.35	0.09	0	0.09			9 organs	ESC		Myc,NF-E2	RP5-1070G24.2	intronic	5	1.069
chr7:150952770	1	1	rs61591132	G	A	0.22	0.09	0	0.09			7 organs	ADRL		Pax-5,TATA	SMARCD3	intronic	5	5.012
chr7:150953205	1	1	rs73169678	C	A	0.07	0.09	0	0.09			OVRY			HNF4	SMARCD3	intronic	No Data	2.956
chr7:150953855	0.94	1	rs73169679	C	T	0.04	0.09	0	0.1		MUS	10 organs	6 organs		AP-1	SMARCD3	intronic	3a	11.96
chr7:150953959	0.93	1	rs146851948	GACT	G	0.04	0.09	0	0.1		MUS	10 organs	14 organs		Ik-3,SEF-1	SMARCD3	intronic	2b	No data
chr7:150954562	0.9	1	rs112348182	G	A	0.04	0.09	0	0.1						RREB-1,Rad21	SMARCD3	intronic	No Data	0.641
Query SNP: rs1948915 and variants with r2 >= 0.8
pos (hg19)	LD	LD	variant	Ref	Alt	AFR	AMR	ASN	EUR	GERP	Promoter	Enhancer	DNAse HS	Proteins	Motifs	GENCODE	dbSNP	RegulomeDB score	CADD	Superenhancer GM12878	Fantom5
	(r²)	(D')				freq	freq	freq	freq	cons	histone marks	histone marks		bound	changed	genes	func annot				enhancer
chr8:128219302	0.92	0.98	rs11991241	T	C	0.7	0.38	0.52	0.34		BLD, VAS	17 organs	16 organs	6 bound proteins	4 altered motifs	808bp 3' of RP11-255B23.3		4	0.934
chr8:128222421	1	1	rs1948915	T	C	0.7	0.38	0.53	0.35		BLD	14 organs	13 organs	6 bound proteins	GATA,TAL1	RP11-255B23.3	intronic	3a	6.934
chr8:128226195	0.9	1	rs6989575	C	T	0.12	0.29	0.5	0.33			7 organs	BLD		5 altered motifs	RP11-255B23.3	intronic	5	3.081
chr8:128231945	0.83	0.93	rs16902043	A	G	0.28	0.33	0.49	0.36		LNG, LIV	8 organs	6 organs	POL2	DMRT4	611bp 5' of RP11-255B23.3		4	4.69
Query SNP: rs2811710 and variants with r2 >= 0.8
pos (hg19)	LD	LD	variant	Ref	Alt	AFR	AMR	ASN	EUR	GERP	Promoter	Enhancer	DNAse HS	Proteins	Motifs	GENCODE	dbSNP	RegulomeDB score	CADD	Superenhancer GM12878	Fantom5
	(r²)	(D')				freq	freq	freq	freq	cons	histone marks	histone marks		bound	changed	genes	func annot				enhancer
chr9:21991371	0.96	-1	rs3731197	C	T	0.2	0.52	0.65	0.62		7 organs	5 organs	6 organs		4 altered motifs	CDKN2A	intronic	5	0.676		Enhancer
chr9:21991923	1	1	rs2811710	C	T	0.76	0.48	0.35	0.37		6 organs	5 organs	BRST,CRVX		5 altered motifs	CDKN2A	intronic	1f	1.727
Query SNP: rs2790457 and variants with r2 >= 0.8
pos (hg19)	LD	LD	variant	Ref	Alt	AFR	AMR	ASN	EUR	GERP	Promoter	Enhancer	DNAse HS	Proteins	Motifs	GENCODE	dbSNP	RegulomeDB score	CADD	Superenhancer GM12878	Fantom5
	(r²)	(D')				freq	freq	freq	freq	cons	histone marks	histone marks		bound	changed	genes	func annot				enhancer
chr10:28798656	0.86	0.93	rs2993984	T	A	0.49	0.43	0.57	0.27						10 altered motifs	13kb 3' of RP11-164A7.1		6	8.38		Enhancer
chr10:28801030	0.87	0.94	rs2790446	A	G	0.52	0.44	0.58	0.27			MUS		CTCF	Pax-4	11kb 3' of RP11-164A7.1		5	3.131
chr10:28808043	0.85	0.93	rs2153301	C	G	0.48	0.42	0.55	0.28		ESC, FAT	ESDR	4 organs	POL24H8	5 altered motifs	3.5kb 3' of RP11-164A7.1		2b	0.642
chr10:28818536	0.91	0.96	rs2153302	A	C	0.5	0.44	0.58	0.27			BLD				RP11-164A7.1	intronic	5	1.381
chr10:28825689	0.97	0.99	rs2790444	C	T	0.5	0.44	0.58	0.27			11 organs	4 organs		Pou2f2	WAC	intronic	5	5.68
chr10:28841750	0.83	0.96	rs202233897	ACAGT	A	0.37	0.39	0.52	0.25			9 organs				WAC	intronic	No Data	No Data
chr10:28841751	0.97	0.99	rs7095536	CAGTG	C	0.39	0.43	0.56	0.27			9 organs			Maf,Mrg,Tgif1	WAC	intronic	No Data	No Data
chr10:28842032	1	1	rs2790454	A	G	0.53	0.45	0.57	0.27			6 organs			5 altered motifs	WAC	intronic	5	2.9
chr10:28843022	0.99	1	rs2012189	C	T	0.52	0.45	0.57	0.27			11 organs			Nr2f2,T3R,TR4	WAC	intronic	5	2.139
chr10:28847077	1	1	rs2790455	A	G	0.49	0.44	0.58	0.27			9 organs				WAC	intronic	No Data	1.147
chr10:28856819	1	1	rs2790457	G	A	0.48	0.44	0.58	0.27			9 organs			Irf,LUN-1	WAC	intronic	No Data	5.816
chr10:28863041	0.9	0.99	rs144396619	7-mer	G	0.49	0.42	0.58	0.25			BLD, HRT, GI			7 altered motifs	WAC	intronic	6	No Data
chr10:28863808	0.86	0.96	rs2532741	C	G	0.48	0.43	0.58	0.26			5 organs			4 altered motifs	WAC	intronic	No Data	0.778
chr10:28867220	0.99	0.99	rs2532742	C	G	0.49	0.44	0.58	0.27			8 organs			Mef2,SRF,Zfp105	WAC	intronic	6	1.626
chr10:28870490	0.99	0.99	rs2532743	T	G	0.5	0.44	0.58	0.27			8 organs			17 altered motifs	WAC	intronic	6	1.497
chr10:28873202	0.99	0.99	rs2790462	C	T	0.49	0.44	0.58	0.27			ESC, SKIN, BRN				WAC	intronic	No Data	5.231
chr10:28887192	0.99	0.99	rs2807754	C	T	0.52	0.44	0.57	0.27			6 organs	BLD,SKIN		4 altered motifs	WAC	intronic	6	3.561
chr10:28889156	0.99	0.99	rs145680068	TACTC	T	0.49	0.44	0.57	0.27			BLD, BRN	4 organs		Brachyury,Pou2f2	WAC	intronic	5	No Data
chr10:28890160	0.97	0.99	rs2772431	C	T	0.49	0.44	0.57	0.27			BLD, BRN, MUS			5 altered motifs	WAC	intronic	5	0.297
chr10:28894295	0.99	0.99	rs2772432	G	A	0.49	0.44	0.58	0.27			6 organs	BRN,HRT,OVRY		BDP1	WAC	intronic	5	6.829
chr10:28895946	0.99	0.99	rs2772433	G	A	0.54	0.44	0.58	0.27			BLD, GI, HRT			Hbp1	WAC	intronic	No Data	0.104
chr10:28902618	0.99	0.99	rs2532744	T	G	0.52	0.44	0.58	0.27				SKIN		HNF1,MZF1::1-4	WAC	intronic	No Data	4.656
chr10:28911303	0.92	0.97	rs1265829	T	C	0.54	0.45	0.58	0.28						Foxo	1.4kb 3' of WAC	3'-UTR	5	6.569
chr10:28912223	0.89	0.95	rs1265830	C	T	0.52	0.45	0.58	0.27				6 organs		4 altered motifs	2.3kb 3' of WAC		5	0.218
chr10:28912850	0.92	0.98	rs1265831	C	G	0.53	0.45	0.58	0.26			ESDR	4 organs		10 altered motifs	2.9kb 3' of WAC		3a	0.875
chr10:28919641	0.88	0.94	rs1265840	C	T	0.49	0.45	0.59	0.27			ESDR				9.7kb 3' of WAC		5	0.406
chr10:28920701	0.88	0.94	rs1265841	A	T	0.6	0.47	0.59	0.27			CRVX, LIV			12 altered motifs	11kb 3' of WAC		6	0.715
chr10:28925017	0.85	0.93	rs1265843	T	C	0.5	0.44	0.57	0.27						Brachyury,Rad21	15kb 3' of WAC		No Data	0.556
chr10:28926157	0.8	0.92	rs9299606	T	TAGACA	0.51	0.44	0.56	0.26						5 altered motifs	15kb 5' of U4atac		6	No Data
chr10:28926249	0.8	0.92	rs1265844	G	A	0.52	0.43	0.57	0.26						6 altered motifs	15kb 5' of U4atac		6	1.381
Query SNP: rs7193541 and variants with r2 >= 0.8
pos (hg19)	LD	LD	variant	Ref	Alt	AFR	AMR	ASN	EUR	GERP	Promoter	Enhancer	DNAse HS	Proteins	Motifs	GENCODE	dbSNP	RegulomeDB score	CADD	Superenhancer GM12878	Fantom5
	(r²)	(D')				freq	freq	freq	freq	cons	histone marks	histone marks		bound	changed	genes	func annot				enhancer
chr16:74631873	0.88	0.96	rs34343506	C	T	0.54	0.3	0.39	0.37			BLD			Maf,SREBP,Zbtb3	GLG1	intronic	6	3.143		Enhancer
chr16:74647205	0.89	0.97	rs8051148	T	C	0.51	0.29	0.45	0.38						AP-2,NRSF	6.2kb 5' of GLG1		No Data	1.088
chr16:74660174	0.95	0.99	rs12933037	G	A	0.52	0.3	0.43	0.38			4 organs			5 altered motifs	RFWD3	intronic	5	5.757
chr16:74661159	0.95	0.99	rs8050262	T	C	0.54	0.31	0.43	0.4			12 organs	12 organs			RFWD3	intronic	5	2.266	Enhancer
chr16:74664743	1	1	rs7193541	T	C	0.53	0.32	0.43	0.39	-1.19		PANC				RFWD3	missense	6	9.1
chr16:74676964	0.94	0.99	rs28616016	T	C	0.53	0.3	0.46	0.4				LIV		Zfp691	RFWD3	intronic	No Data	0.506
chr16:74694692	0.87	0.97	rs56143602	T	C	0.52	0.3	0.38	0.4			8 organs	SKIN,CRVX,BRST		7 altered motifs	RFWD3	intronic	5	6.43
chr16:74698263	0.86	0.93	rs7199068	C	G	0.52	0.29	0.38	0.39			5 organs	ESDR,BLD		SETDB1	RFWD3	intronic	5	1.204
chr16:74701360	0.85	0.94	rs4402594	C	T	0.52	0.29	0.35	0.38		23 organs		35 organs	5 bound proteins	NRSF,Rhox11	580bp 5' of RFWD3		1f	4.725
chr16:74709737	0.8	0.9	rs7184423	C	A	0.53	0.29	0.35	0.39				CRVX		CEBPB	MLKL	intronic	No Data	7.678
Query SNP: rs6066835 and variants with r2 >= 0.8
pos (hg19)	LD	LD	variant	Ref	Alt	AFR	AMR	ASN	EUR	GERP	Promoter	Enhancer	DNAse HS	Proteins	Motifs	GENCODE	dbSNP	RegulomeDB score	CADD	Superenhancer GM12878	Fantom5
	(r²)	(D')				freq	freq	freq	freq	cons	histone marks	histone marks		bound	changed	genes	func annot				enhancer
chr20:47344233	0.95	0.98	rs6066828	C	T	0.03	0.12	0.13	0.08		BRN	8 organs	SKIN		Brachyury,SIX5	PREX1	intronic	4	10.96		Enhancer
chr20:47348161	1	1	rs6125446	C	G	0.03	0.12	0.13	0.09			BLD, BRN, MUS	BRN,BRN,MUS		FAC1,YY1	PREX1	intronic	5	4.306
chr20:47349525	1	1	rs73138221	T	C	0.01	0.12	0.13	0.09			6 organs			ERalpha-a,Mtf1,Smad	PREX1	intronic	4	4.168
chr20:47351095	1	1	rs6122720	G	A	0.03	0.12	0.13	0.09			10 organs	4 organs		4 altered motifs	PREX1	synonymous	4	2.415
chr20:47351630	1	1	rs6066829	T	G	0.21	0.14	0.18	0.09	3.4	BLD	12 organs	LNG,MUS,THYM		4 altered motifs	PREX1	intronic	5	2.052
chr20:47353106	0.98	1	rs6063314	T	C	0.03	0.12	0.13	0.08			9 organs				PREX1	intronic	5	3.841
chr20:47353178	0.98	1	rs6125448	G	A	0.01	0.12	0.13	0.08			9 organs	BLD,BLD,THYM			PREX1	intronic	5	0.91
chr20:47353897	0.97	0.98	rs6066830	C	T	0.03	0.12	0.13	0.09			11 organs	BLD			PREX1	intronic	5	2.673
chr20:47354131	0.98	1	rs6066831	C	A	0.03	0.12	0.13	0.08		BRN	10 organs	ESDR	USF1,USF2	11 altered motifs	PREX1	intronic	2b	9.427	Super enhancer
chr20:47354132	0.95	1	rs6066832	C	A	0.03	0.12	0.13	0.08		BRN	10 organs	ESDR	USF1,USF2	12 altered motifs	PREX1	intronic	2b	6.664
chr20:47354494	0.98	1	rs6066833	G	C	0.03	0.12	0.13	0.08		BLD	13 organs			5 altered motifs	PREX1	intronic	5	2.444
chr20:47354880	1	1	rs2223684	A	C	0.03	0.12	0.18	0.09	-0.86	BLD	16 organs	10 organs	SRF,TCF4		PREX1	intronic	4	0.891
chr20:47355009	1	1	rs6066835	T	C	0.11	0.13	0.19	0.09		BLD	16 organs	12 organs	10 bound proteins	Gfi1b,T3R	PREX1	intronic	4	5.169
chr20:47355273	1	1	rs56343427	C	T	0.03	0.12	0.12	0.09		BLD	16 organs	8 organs	EBF1,TCF12,ZEB1	BDP1,INSM1,STAT	PREX1	intronic	4	6.141
chr20:47356062	1	1	rs6095270	T	C	0.03	0.08	0.08	0.09		BLD	10 organs	10 organs	BCL11A,EBF1	Nrf-2	PREX1	intronic	4	11.17
chr20:47356176	0.98	1	rs6095271	C	G	0.03	0.08	0.14	0.09		BLD	10 organs	12 organs	BCL11A,EBF1	BCL,NERF1a,Znf143	PREX1	intronic	4	2.26
chr20:47357337	1	1	rs6066837	A	C	0.04	0.08	0.08	0.09		BLD	BLD, BRN, GI	BLD	MEF2A	Hsf,LBP-9,Pax-5	PREX1	intronic	4	2.832
chr20:47357517	1	1	rs6095272	A	G	0.04	0.08	0.08	0.09			BLD, BRN	BLD,LIV	MEF2A,MEF2C	Nkx3,Pou5f1,TATA	PREX1	intronic	4	2.815
chr20:47358071	0.89	1	rs6063316	A	G	0.04	0.08	0.14	0.09		BLD	BLD, BRN, LIV	BLD		RXRA,SP1,SP2	PREX1	intronic	No Data	0.544
chr20:47358450	0.81	1	rs6090899	A	G	0.04	0.11	0.14	0.1			BRN, MUS, BLD			AP-2,Rad21,TATA	PREX1	intronic	No Data	3.699
Supplementary Data 2: Epigenetic annotation of genome-wide significant SNPs. Data are shown for query SNPs and their proxies (r2 > 0.8 in 1000 Genomes EUR Phase 1 data) demonstrating evidence of histone marks, DNAse hypersensitivity sites or transcription factor occupancy in RegulomeDB analysis. Also indicated are genomic evolutionary rate profiling (GERP) scores and combined annotation dependent…
